# Supplementary material for: Site-Specific Antibody Conjugation to Engineered Double Cysteine Residues
Source: Pharmaceuticals (Basel). 2021 Jul 14;14(7):672. doi: 10.3390/ph14070672 (PMC8308878; doi:10.3390/ph14070672)
Supplement: Supplementary file 1 [file pharmaceuticals-14-00672-s001.zip]

Archive with 1 entries (1 files):
- pharmaceuticals-1266460-supplementary.pdf
